# Supplementary material for: Data on proteome of Mycoplasma hominis cultivated with arginine or thymidine as a carbon source
Source: Data Brief. 2020 Jul 17;31:106034. doi: 10.1016/j.dib.2020.106034 (PMC7390850; doi:10.1016/j.dib.2020.106034)
Supplement: Supplementary file 1 [file mmc1.xml]

<?xml version="1.0" encoding="utf-8" standalone="no"?>
<data>
  <datasets>
    <author>t.semashko@gmail.com</author>
    <type>1</type>
    <dataset>
      <name>Data on proteome of Mycoplasma hominis cultivated with arginine or thymidine as a carbon source</name>
      <caption />
      <description>M. hominis cells were grown in liquid medium supplied with different carbon sources (arginine or thymidine). LC-MS analysis was performed on Ultimate 3000 Nano LC System (Thermo Fisher Scientific) coupled with Q Exactive HF benchtop Orbitrap mass spectrometer (Thermo Fisher Scientific) via a nanoelectrospray source (Thermo Fisher Scientific). Protein identification and label-free quantification were performed with PEAKS software.</description>
      <filetype>
        <name />
      </filetype>
      <filesize />
      <source>0</source>
      <sourcename>Original Data</sourcename>
      <access>
        <type>1</type>
        <name>Data available in data repository</name>
        <reponame>PRIDE</reponame>
        <PersistentId>10.6019/PXD018714</PersistentId>
        <deeplinkurl>https://www.ebi.ac.uk/pride/archive/projects/PXD018714</deeplinkurl>
      </access>
    </dataset>
  </datasets>
</data>
