# Supplementary material for: Data on proteome of Mycoplasma hominis cultivated with arginine or thymidine as a carbon source
Source: Data Brief. 2020 Jul 17;31:106034. doi: 10.1016/j.dib.2020.106034 (PMC7390850; doi:10.1016/j.dib.2020.106034)
Supplement: Supplementary file 2 [file mmc2.xlsx]

## Sheet: Quant_measur_of_proteins
Accession	Description	Arg-1_OP1	Arg-2_OP2	Arg-3_OP3	Thym-1_OP4	Thym-2_OP5	Thym-3_OP6	log2FC (Thym to Arg)	rawpvalue	pvalue.adj
WP_012855644.1	hypothetical protein [Mycoplasma hominis]	745000	518000	1560000	2000000	7030000	6800000	2.48736	0.113325	0.156705
WP_012855601.1	hypothetical protein [Mycoplasma hominis]	144000000	156000000	136000000	524000000	493000000	469000000	1.76903	0.000699858	0.00969641
WP_012855692.1	pyruvate kinase [Mycoplasma hominis]	513000000	570000000	534000000	1860000000	1840000000	1600000000	1.71267	0.00348154	0.0210701
WP_012855537.1	hypothetical protein [Mycoplasma hominis]	536000000	614000000	568000000	1760000000	1750000000	1570000000	1.5641	0.0011229	0.0127628
WP_012855507.1	transcriptional regulator MraZ [Mycoplasma hominis]	58000000	65500000	75800000	181000000	184000000	187000000	1.46973	0.00074825	0.00996241
WP_012855738.1	hypothetical protein [Mycoplasma hominis]	1390000	2190000	40600	2750000	4860000	2350000	1.45992	0.105214	0.148717
WP_012855710.1	ABC transporter ATP-binding protein [Mycoplasma hominis]	212000000	221000000	192000000	562000000	573000000	566000000	1.44446	0.000128788	0.0060362
WP_041359647.1	hypothetical protein [Mycoplasma hominis]	3100000	3160000	2850000	6120000	7350000	9340000	1.32414	0.038504	0.0729385
WP_012855796.1	30S ribosome-binding factor RbfA [Mycoplasma hominis]	397000000	392000000	386000000	947000000	985000000	908000000	1.27323	0.00132612	0.0143714
WP_012855529.1	N(G) N(G)-dimethylarginine dimethylaminohydrolase [Mycoplasma hominis]	520000000	578000000	556000000	1240000000	1170000000	1160000000	1.10996	8.20935e-05	0.00478195
WP_012855730.1	tRNA uridine-5-carboxymethylaminomethyl(34) synthesis GTPase MnmE [Mycoplasma hominis]	63600000	55700000	44200000	112000000	115000000	113000000	1.05624	0.00785326	0.0288159
WP_012855297.1	chaperone protein ClpB [Mycoplasma hominis]	115000000	64900000	123000000	228000000	201000000	197000000	1.04732	0.0129975	0.0378552
WP_012855435.1	hypothetical protein [Mycoplasma hominis]	1280000	676000	1000000	1850000	1700000	2320000	0.989714	0.0192617	0.0477374
WP_012855457.1	NAD(+) synthase [Mycoplasma hominis]	39500000	39700000	43600000	75900000	81800000	75400000	0.924638	0.000299095	0.00782656
WP_012855371.1	hypothetical protein [Mycoplasma hominis]	1850000	2780000	2070000	4360000	3540000	4430000	0.87994	0.00941208	0.0325649
WP_012855709.1	hypothetical protein [Mycoplasma hominis]	69900000	80200000	69000000	139000000	133000000	131000000	0.87919	0.000327902	0.00782656
WP_012855760.1	serine/threonine protein kinase [Mycoplasma hominis]	8780000	4430000	5210000	7550000	14000000	12300000	0.877883	0.102076	0.145746
WP_012855608.1	thymidine phosphorylase [Mycoplasma hominis]	926000000	857000000	826000000	1630000000	1560000000	1490000000	0.843012	0.000273295	0.00782656
WP_012855587.1	Lmp related protein [Mycoplasma hominis]	361000000	257000000	394000000	716000000	471000000	616000000	0.83319	0.0446495	0.0806459
WP_012855370.1	NUDIX domain-containing protein [Mycoplasma hominis]	3100000	4150000	3900000	7600000	6280000	5960000	0.831368	0.0124357	0.0369088
WP_012855640.1	DUF885 domain-containing protein [Mycoplasma hominis]	1520000000	1410000000	1560000000	2600000000	2680000000	2520000000	0.796759	6.84126e-05	0.00455432
WP_012855422.1	30S ribosomal protein S12 [Mycoplasma hominis]	581000000	556000000	613000000	1020000000	917000000	1070000000	0.78097	0.00595382	0.0263501
WP_012855390.1	single-stranded DNA-binding protein [Mycoplasma hominis]	6740000	7720000	5240000	11200000	11200000	10600000	0.74427	0.0193613	0.0477374
WP_012855783.1	type I glyceraldehyde-3-phosphate dehydrogenase [Mycoplasma hominis]	2750000000	2740000000	2820000000	4860000000	4420000000	4640000000	0.744239	0.00347904	0.0210701
WP_012855759.1	serine/threonine-protein phosphatase [Mycoplasma hominis]	6150000	6590000	6670000	10600000	10900000	9360000	0.668938	0.00890869	0.0321818
WP_012855649.1	protein LemA [Mycoplasma hominis]	808000000	738000000	857000000	1190000000	1260000000	1290000000	0.638202	0.000681016	0.00969641
WP_012855632.1	lactate dehydrogenase [Mycoplasma hominis]	5680000000	5800000000	5150000000	8290000000	8900000000	8650000000	0.635818	0.000352715	0.00782656
WP_012855504.1	cell division protein FtsZ [Mycoplasma hominis]	172000000	188000000	172000000	281000000	270000000	272000000	0.629466	0.000300169	0.00782656
WP_012855491.1	deoxyribonuclease IV [Mycoplasma hominis]	38800000	28700000	26400000	51800000	46100000	46400000	0.619874	0.0305343	0.0640945
WP_012855726.1	ATP-dependent DNA helicase [Mycoplasma hominis]	80200000	84600000	68700000	121000000	117000000	115000000	0.596246	0.0075168	0.0283668
WP_012855506.1	16S rRNA (cytosine(1402)-N(4))-methyltransferase RsmH [Mycoplasma hominis]	124000000	133000000	130000000	197000000	206000000	178000000	0.586205	0.0101952	0.0339371
WP_012855651.1	protein LicA [Mycoplasma hominis]	70900000	53200000	66100000	101000000	85300000	91900000	0.548605	0.014271	0.0403048
WP_012855776.1	amino acid permease [Mycoplasma hominis]	2020000000	1680000000	1690000000	2700000000	2510000000	2540000000	0.523911	0.00806996	0.0293797
WP_012855652.1	hypothetical protein [Mycoplasma hominis]	94300000	70700000	105000000	116000000	111000000	155000000	0.500613	0.102272	0.145746
WP_012855761.1	ribosome small subunit-dependent GTPase A [Mycoplasma hominis]	32300000	31000000	30900000	48700000	45400000	38800000	0.496542	0.0444115	0.0805283
WP_012855448.1	DUF2779 domain-containing protein [Mycoplasma hominis]	11500000	13900000	11300000	17100000	17800000	16000000	0.471886	0.0131889	0.0381741
WP_012855511.1	hypothetical protein [Mycoplasma hominis]	24600000	23900000	21800000	31400000	36400000	27400000	0.437437	0.0741573	0.114236
WP_012855380.1	hypothetical protein [Mycoplasma hominis]	11400000	10600000	8770000	13500000	13800000	14300000	0.435059	0.0345716	0.0683339
WP_012855309.1	hypothetical protein [Mycoplasma hominis]	258000000	199000000	238000000	337000000	292000000	310000000	0.434112	0.0227624	0.0526293
WP_012855700.1	DNA gyrase subunit A [Mycoplasma hominis]	206000000	217000000	184000000	280000000	283000000	256000000	0.432167	0.00570162	0.0260914
WP_012855781.1	type IIA DNA topoisomerase subunit B [Mycoplasma hominis]	55000000	60100000	54900000	81600000	69300000	78200000	0.430443	0.0188643	0.0477374
WP_012855606.1	uracil phosphoribosyltransferase [Mycoplasma hominis]	61100000	66900000	63100000	90300000	85700000	80700000	0.425756	0.00484685	0.0238601
WP_012855774.1	DNA-binding protein WhiA [Mycoplasma hominis]	1600000	1480000	1190000	2030000	1670000	2030000	0.424299	0.0465259	0.0827522
WP_012855373.1	nucleoid-associated protein YbaB/EbfC family [Mycoplasma hominis]	288000000	232000000	331000000	386000000	365000000	390000000	0.423068	0.0689426	0.108173
WP_012855731.1	23S rRNA (uracil(1939)-C(5))-methyltransferase RlmD [Mycoplasma hominis]	13700000	12800000	14200000	17800000	18600000	17700000	0.4106	0.00143586	0.0148313
WP_012855801.1	hypothetical protein [Mycoplasma hominis]	151000000	168000000	134000000	190000000	200000000	207000000	0.39822	0.0229531	0.0526904
WP_012855468.1	SsrA-binding protein SmpB [Mycoplasma hominis]	5380000	3620000	5350000	7260000	5170000	6420000	0.393514	0.149149	0.195784
WP_012855344.1	ketose-bisphosphate aldolase [Mycoplasma hominis]	109000000	107000000	90800000	138000000	129000000	135000000	0.389897	0.0179571	0.046232
WP_012855349.1	hypothetical protein [Mycoplasma hominis]	2790000000	2590000000	2750000000	3580000000	3680000000	3370000000	0.386814	0.00275007	0.0192373
WP_012855584.1	hypothetical protein [Mycoplasma hominis]	39400000	37000000	37900000	52400000	50000000	46300000	0.379579	0.0135923	0.0390989
WP_012855637.1	ABC transporter permease [Mycoplasma hominis]	19600000	23300000	20300000	27200000	25700000	29300000	0.379214	0.014975	0.0410491
WP_012855586.1	hypothetical protein [Mycoplasma hominis]	121000000	141000000	114000000	176000000	146000000	161000000	0.361291	0.0398008	0.0747869
WP_012855733.1	signal recognition particle-docking protein FtsY [Mycoplasma hominis]	147000000	158000000	131000000	185000000	195000000	177000000	0.353349	0.0172271	0.0448483
WP_012855486.1	hypothetical protein [Mycoplasma hominis]	2420000	1410000	1790000	2810000	2150000	2150000	0.339279	0.253344	0.307685
WP_012855736.1	phosphatidate cytidylyltransferase [Mycoplasma hominis]	1680000	6830000	5200000	4850000	5830000	6610000	0.334709	0.521575	0.5787
WP_012855704.1	leucyl aminopeptidase family protein [Mycoplasma hominis]	618000000	722000000	644000000	837000000	895000000	762000000	0.330049	0.0283627	0.060138
WP_012855708.1	methionyl-tRNA formyltransferase [Mycoplasma hominis]	48200000	49900000	42200000	56200000	63200000	56900000	0.329517	0.0205684	0.0492718
WP_012855786.1	MATE family efflux transporter [Mycoplasma hominis]	4980000	5620000	4270000	4710000	9400000	4570000	0.32909	0.510759	0.569411
WP_012855780.1	DNA topoisomerase 4 subunit A [Mycoplasma hominis]	63600000	77000000	63700000	109000000	73700000	73600000	0.327144	0.276819	0.330763
WP_012855784.1	hypothetical protein [Mycoplasma hominis]	257000000	295000000	267000000	358000000	335000000	328000000	0.318048	0.0110019	0.0350302
WP_012855345.1	hypothetical protein [Mycoplasma hominis]	325000000	250000000	297000000	356000000	379000000	352000000	0.317952	0.0670683	0.106668
WP_012855527.1	hypothetical protein [Mycoplasma hominis]	8390000	7380000	5750000	8920000	8960000	8790000	0.30954	0.154691	0.202489
WP_012855624.1	hypothetical protein [Mycoplasma hominis]	1740000000	1830000000	1720000000	2270000000	2220000000	2020000000	0.29939	0.0201094	0.0485542
WP_012855613.1	hypothetical protein [Mycoplasma hominis]	27500000	31500000	21300000	28500000	33900000	35400000	0.284434	0.191438	0.24087
WP_020002601.1	hypothetical protein [Mycoplasma hominis]	20800000	14100000	21500000	20400000	23500000	24600000	0.280409	0.22694	0.279035
WP_012855672.1	M42 family peptidase [Mycoplasma hominis]	340000000	380000000	494000000	523000000	481000000	455000000	0.265211	0.211767	0.262455
WP_012855337.1	arginine--tRNA ligase [Mycoplasma hominis]	1100000000	1240000000	1180000000	1460000000	1390000000	1330000000	0.247928	0.0165894	0.0443733
WP_012855620.1	hypothetical protein [Mycoplasma hominis]	622000000	784000000	724000000	815000000	875000000	820000000	0.236834	0.100574	0.144208
WP_012855802.1	nicotinate phosphoribosyltransferase [Mycoplasma hominis]	107000000	100000000	114000000	123000000	125000000	130000000	0.235813	0.0250941	0.0562204
WP_012855286.1	DNA polymerase III subunit beta [Mycoplasma hominis]	214000000	223000000	184000000	245000000	247000000	238000000	0.233303	0.0842532	0.125438
WP_012855623.1	hypothetical protein [Mycoplasma hominis]	1250000000	1410000000	1270000000	1510000000	1580000000	1520000000	0.230237	0.0308487	0.064448
WP_012855342.1	large conductance mechanosensitive channel protein MscL [Mycoplasma hominis]	438000000	522000000	446000000	575000000	515000000	557000000	0.228244	0.0761612	0.116364
WP_012855335.1	hypothetical protein [Mycoplasma hominis]	135000000	130000000	121000000	161000000	149000000	141000000	0.224527	0.0438775	0.0798707
WP_012855716.1	rRNA maturation RNase YbeY [Mycoplasma hominis]	29200000	20900000	25300000	28500000	28100000	31200000	0.219656	0.220494	0.272547
WP_012855792.1	type I restriction endonuclease subunit R [Mycoplasma hominis]	134000000	105000000	135000000	155000000	133000000	145000000	0.211329	0.180383	0.228587
WP_012855789.1	type I restriction-modification system subunit M [Mycoplasma hominis]	31000000	30200000	27100000	35100000	35300000	31500000	0.206669	0.0573991	0.0972628
WP_012855677.1	tRNA 4-thiouridine(8) synthase ThiI [Mycoplasma hominis]	121000000	118000000	93200000	132000000	131000000	119000000	0.201521	0.191765	0.24087
WP_012855705.1	peptidase M17 [Mycoplasma hominis]	661000000	804000000	726000000	870000000	799000000	800000000	0.172337	0.14149	0.187847
WP_012855374.1	recombination protein RecR [Mycoplasma hominis]	135000000	117000000	129000000	181000000	109000000	138000000	0.16782	0.535673	0.591525
WP_012855734.1	UMP kinase [Mycoplasma hominis]	135000000	129000000	120000000	151000000	138000000	142000000	0.166582	0.0552446	0.0949962
WP_012855666.1	50S ribosomal protein L9 [Mycoplasma hominis]	120000000	114000000	113000000	137000000	124000000	128000000	0.164834	0.0469261	0.0831466
WP_012855650.1	DNA gyrase subunit B [Mycoplasma hominis]	158000000	161000000	145000000	175000000	176000000	169000000	0.164387	0.0457298	0.0819619
WP_012855385.1	ATP-binding protein [Mycoplasma hominis]	161000000	174000000	149000000	178000000	185000000	178000000	0.160622	0.107831	0.150447
WP_012855348.1	hypothetical protein [Mycoplasma hominis]	234000000	227000000	217000000	269000000	256000000	232000000	0.159008	0.120478	0.163682
WP_012855665.1	replicative DNA helicase [Mycoplasma hominis]	80700000	78100000	75100000	89800000	94000000	77300000	0.158711	0.205649	0.256237
WP_012855762.1	ribulose-phosphate 3-epimerase [Mycoplasma hominis]	80600000	68900000	69100000	78400000	81900000	82900000	0.15385	0.157856	0.204905
WP_012855299.1	F0F1 ATP synthase subunit A [Mycoplasma hominis]	5030000	2350000	3440000	5030000	2780000	4200000	0.150536	0.717269	0.761383
WP_012855653.1	hypothetical protein [Mycoplasma hominis]	27400000	21700000	34400000	31400000	29500000	31700000	0.149236	0.497281	0.557051
WP_012855667.1	DHH family phosphoesterase [Mycoplasma hominis]	109000000	121000000	103000000	129000000	126000000	114000000	0.148099	0.163086	0.20994
WP_012855636.1	ABC transporter substrate-binding protein [Mycoplasma hominis]	4000000000	4100000000	3760000000	4540000000	3980000000	4600000000	0.145664	0.155173	0.202551
WP_012855745.1	Virulence-associated protein D [Mycoplasma hominis]	59000000	58500000	48500000	63800000	59400000	58900000	0.133548	0.254797	0.308403
WP_012855441.1	Lmp3 protein [Mycoplasma hominis]	12300000	13000000	12000000	12900000	14900000	12600000	0.11518	0.287869	0.343087
WP_012855315.1	holo-ACP synthase [Mycoplasma hominis]	9740000	5940000	7040000	12800000	6360000	5380000	0.111172	0.830185	0.865608
WP_012855729.1	hypothetical protein [Mycoplasma hominis]	58800000	54000000	57100000	64400000	59900000	59100000	0.110308	0.108182	0.150486
WP_012855416.1	hypothetical protein [Mycoplasma hominis]	1940000	1100000	1920000	1890000	1440000	1980000	0.0983717	0.740115	0.783849
WP_012855631.1	phosphonates import ATP-binding protein phnC [Mycoplasma hominis]	75900000	83900000	75000000	85600000	88800000	76300000	0.0945296	0.326574	0.383334
WP_012855577.1	phosphoketolase [Mycoplasma hominis]	2060000000	2190000000	2010000000	2260000000	2300000000	2120000000	0.0936854	0.141322	0.187847
WP_041359663.1	hypothetical protein [Mycoplasma hominis]	78500000	85600000	64300000	99000000	74300000	70000000	0.0911737	0.677549	0.727506
WP_012855282.1	membrane protein insertase YidC [Mycoplasma hominis]	427000000	451000000	386000000	450000000	463000000	429000000	0.0863882	0.311023	0.366928
WP_012855476.1	energy-coupling factor transporter transmembrane protein EcfT [Mycoplasma hominis]	49300000	54400000	44700000	50100000	53100000	53800000	0.0812735	0.421429	0.481338
WP_012855508.1	ABC transporter ATP-binding protein [Mycoplasma hominis]	31100000	30700000	31800000	32700000	33000000	32300000	0.0662732	0.0248841	0.0560193
WP_012855585.1	hypothetical protein [Mycoplasma hominis]	16800000	14800000	16800000	18000000	15300000	17200000	0.0612763	0.539624	0.594479
WP_012855621.1	Vaa surface lipoprotein adhesin [Mycoplasma hominis]	144000000	96800000	137000000	163000000	104000000	127000000	0.0605729	0.823208	0.862056
WP_012855287.1	RNA-binding S4 domain-containing protein [Mycoplasma hominis]	21800000	10500000	11700000	19000000	11200000	15600000	0.0578441	0.895396	0.921092
WP_012855664.1	YitT family protein [Mycoplasma hominis]	178000000	179000000	191000000	190000000	190000000	190000000	0.056786	0.221208	0.272707
WP_012855473.1	hypothetical protein [Mycoplasma hominis]	459000	218000	0	296000	227000	176000	0.0461366	0.961661	0.974205
WP_012855420.1	hypothetical protein [Mycoplasma hominis]	184000000	195000000	187000000	188000000	196000000	199000000	0.0426938	0.289294	0.343905
WP_012855622.1	HIT family protein [Mycoplasma hominis]	1030000000	1070000000	957000000	1130000000	1030000000	985000000	0.0409435	0.618418	0.673445
WP_012855484.1	CDP-diacylglycerol--glycerol-3-phosphate 3-phosphatidyltransferase [Mycoplasma hominis]	60600000	45300000	57900000	51800000	57100000	59200000	0.0373844	0.801831	0.843461
WP_012855366.1	phosphopyruvate hydratase [Mycoplasma hominis]	909000000	1020000000	979000000	1000000000	1000000000	984000000	0.0372203	0.517532	0.575585
WP_012855555.1	preprotein translocase subunit SecY [Mycoplasma hominis]	40000000	36000000	43200000	39100000	41800000	40700000	0.028759	0.746832	0.787384
WP_012855533.1	cytidine deaminase [Mycoplasma hominis]	169000000	183000000	163000000	176000000	179000000	170000000	0.027745	0.645664	0.69648
WP_012855331.1	hypothetical protein [Mycoplasma hominis]	1340000000	1080000000	1620000000	1280000000	1440000000	1390000000	0.0247831	0.897418	0.921138
WP_012855768.1	ABC transporter ATP-binding protein [Mycoplasma hominis]	2820000	3380000	2520000	3140000	3310000	2350000	0.0131754	0.948659	0.965229
WP_012855534.1	30S ribosomal protein S16 [Mycoplasma hominis]	681000000	706000000	358000000	577000000	656000000	528000000	0.0131679	0.967418	0.97791
WP_012855660.1	DNA-formamidopyrimidine glycosylase [Mycoplasma hominis]	19700000	20400000	17100000	18600000	18500000	20500000	0.0100537	0.917468	0.939648
WP_012855381.1	hypothetical protein [Mycoplasma hominis]	882000000	988000000	916000000	961000000	920000000	916000000	0.005685	0.922258	0.941766
WP_012855758.1	guanylate kinase [Mycoplasma hominis]	701000000	740000000	670000000	716000000	737000000	658000000	0	1	1
WP_012855565.1	30S ribosomal protein S17 [Mycoplasma hominis]	304000000	189000000	308000000	298000000	222000000	280000000	-0.00180224	0.994554	0.996693
WP_012855669.1	tRNA (adenosine(37)-N6)-threonylcarbamoyltransferase complex transferase subunit TsaD [Mycoplasma hominis]	33200000	33900000	15500000	27000000	28200000	27100000	-0.00524935	0.988268	0.994672
WP_012855421.1	hypothetical protein [Mycoplasma hominis]	97300000	77400000	89500000	101000000	82500000	79700000	-0.00547098	0.971767	0.98018
WP_012855614.1	FAD-binding protein [Mycoplasma hominis]	83000000	65800000	74200000	75800000	74000000	72300000	-0.00583432	0.957807	0.972414
WP_012855611.1	hypothetical protein [Mycoplasma hominis]	38800000	40000000	38500000	39700000	39900000	36900000	-0.00987306	0.820266	0.86091
WP_012855777.1	hypothetical protein [Mycoplasma hominis]	270000	295000	61800	470000	93700	57700	-0.0124829	0.991214	0.995487
WP_012855609.1	purine-nucleoside phosphorylase [Mycoplasma hominis]	794000000	773000000	667000000	779000000	729000000	701000000	-0.0162358	0.865483	0.896256
WP_012855327.1	hypothetical protein [Mycoplasma hominis]	97500000	86900000	102000000	100000000	86600000	95700000	-0.0208024	0.830315	0.865608
WP_012855663.1	YitT family protein [Mycoplasma hominis]	64700000	43200000	66300000	57500000	52800000	61400000	-0.0208546	0.923577	0.941766
WP_012855464.1	histidine--tRNA ligase [Mycoplasma hominis]	109000000	113000000	109000000	108000000	121000000	97000000	-0.0219593	0.834074	0.867586
WP_012855680.1	elongation factor 4 [Mycoplasma hominis]	122000000	127000000	124000000	123000000	123000000	121000000	-0.0233956	0.305052	0.360797
WP_012855633.1	glucose-6-phosphate isomerase [Mycoplasma hominis]	570000000	605000000	558000000	576000000	593000000	536000000	-0.0234999	0.693938	0.741686
WP_012855521.1	hypothetical protein [Mycoplasma hominis]	96900000	98300000	91400000	99400000	92700000	89800000	-0.0238551	0.682606	0.731252
WP_012855778.1	transcriptional regulator [Mycoplasma hominis]	2010000	1550000	1980000	2120000	1990000	1290000	-0.0369266	0.884744	0.912148
WP_012855693.1	serine--tRNA ligase [Mycoplasma hominis]	164000000	254000000	263000000	220000000	225000000	217000000	-0.0408236	0.859909	0.892467
WP_012855727.1	hypothetical protein [Mycoplasma hominis]	69000000	62000000	61100000	66200000	62100000	58200000	-0.0426819	0.612499	0.67001
WP_012855325.1	valine--tRNA ligase [Mycoplasma hominis]	253000000	225000000	248000000	234000000	229000000	241000000	-0.0443941	0.495043	0.55588
WP_012855474.1	energy-coupling factor transporter ATPase [Mycoplasma hominis]	81300000	90400000	84300000	81300000	83000000	83800000	-0.0452221	0.431597	0.490547
WP_012855718.1	hypothetical protein [Mycoplasma hominis]	639000000	542000000	615000000	610000000	577000000	544000000	-0.0531816	0.572778	0.628034
WP_012855528.1	hypothetical protein [Mycoplasma hominis]	6480000	6920000	6060000	6050000	6700000	5970000	-0.0559313	0.50761	0.567257
WP_012855691.1	phosphopentomutase [Mycoplasma hominis]	562000000	600000000	607000000	577000000	607000000	509000000	-0.0633521	0.490803	0.55245
WP_012855321.1	Asp-tRNA(Asn)/Glu-tRNA(Gln) amidotransferase GatCAB subunit A [Mycoplasma hominis]	168000000	161000000	131000000	145000000	160000000	134000000	-0.0674129	0.638245	0.690075
WP_012855318.1	segregation/condensation protein B [Mycoplasma hominis]	318000000	327000000	306000000	301000000	323000000	283000000	-0.0683428	0.342775	0.399333
WP_012855766.1	molecular chaperone DnaK [Mycoplasma hominis]	2250000000	2620000000	2340000000	2380000000	2270000000	2210000000	-0.0717907	0.414857	0.474996
WP_012855423.1	30S ribosomal protein S7 [Mycoplasma hominis]	827000000	779000000	794000000	752000000	768000000	761000000	-0.073368	0.0958	0.139946
WP_012855735.1	ribosome recycling factor [Mycoplasma hominis]	908000000	858000000	852000000	835000000	814000000	836000000	-0.0752192	0.115569	0.158864
WP_012855723.1	asparagine--tRNA ligase [Mycoplasma hominis]	602000000	457000000	584000000	513000000	529000000	509000000	-0.0831338	0.571802	0.628034
WP_012855635.1	ABC transporter substrate-binding protein [Mycoplasma hominis]	51700000	45500000	40400000	34000000	25600000	70200000	-0.0841901	0.868855	0.897752
WP_012855541.1	50S ribosomal protein L21 [Mycoplasma hominis]	1110000000	1100000000	1110000000	1010000000	1140000000	965000000	-0.0919511	0.322424	0.379418
WP_012855336.1	hypothetical protein [Mycoplasma hominis]	515000000	486000000	535000000	461000000	495000000	483000000	-0.0941116	0.144375	0.191133
WP_012855489.1	aminopeptidase P family protein [Mycoplasma hominis]	1920000000	2030000000	2010000000	1870000000	1990000000	1720000000	-0.0950472	0.242206	0.29702
WP_012855456.1	elongation factor P [Mycoplasma hominis]	1160000000	1200000000	1140000000	1100000000	1060000000	1110000000	-0.0980643	0.0312559	0.064448
WP_012855749.1	hypothetical protein [Mycoplasma hominis]	1000000	608000	823000	865000	646000	756000	-0.100766	0.70081	0.747316
WP_012855439.1	molecular chaperone DnaJ [Mycoplasma hominis]	169000000	149000000	153000000	154000000	135000000	150000000	-0.101506	0.273808	0.328007
WP_012855480.1	YebC/PmpR family DNA-binding transcriptional regulator [Mycoplasma hominis]	442000000	537000000	471000000	454000000	452000000	445000000	-0.102025	0.36114	0.418634
WP_012855659.1	hypothetical protein [Mycoplasma hominis]	1440000	963000	1060000	1090000	917000	1210000	-0.106306	0.657837	0.707973
WP_012855515.1	riboflavin biosynthesis protein [Mycoplasma hominis]	21200000	18100000	23100000	19700000	19200000	18900000	-0.110477	0.403342	0.464092
WP_012855284.1	50S ribosomal protein L34 [Mycoplasma hominis]	129000000	85400000	112000000	116000000	84400000	101000000	-0.114962	0.624826	0.678716
WP_012855675.1	50S ribosomal protein L33 [Mycoplasma hominis]	35700000	21200000	44900000	33400000	31500000	29100000	-0.115005	0.744368	0.786566
WP_012855557.1	30S ribosomal protein S5 partial [Mycoplasma hominis]	514000000	482000000	521000000	477000000	447000000	476000000	-0.115794	0.0682537	0.107818
WP_080569070.1	restriction endonuclease subunit S [Mycoplasma hominis]	3340000	3150000	3620000	3010000	3100000	3210000	-0.117381	0.184034	0.232411
WP_012855687.1	5'-3' exonuclease [Mycoplasma hominis]	63700000	68700000	60600000	61700000	58100000	57700000	-0.120782	0.147391	0.194573
WP_012855393.1	replication-associated recombination protein A [Mycoplasma hominis]	27400000	26000000	28200000	24700000	25000000	25300000	-0.121679	0.0670558	0.106668
WP_012855391.1	30S ribosomal protein S18 [Mycoplasma hominis]	197000000	203000000	157000000	171000000	159000000	181000000	-0.124354	0.408673	0.469067
WP_012855338.1	cysteine--tRNA ligase [Mycoplasma hominis]	159000000	163000000	157000000	153000000	147000000	138000000	-0.129095	0.0726373	0.11283
WP_012855654.1	DUF885 domain-containing protein [Mycoplasma hominis]	1690000000	2230000000	1260000000	1380000000	2070000000	1280000000	-0.131112	0.709687	0.755056
WP_012855407.1	tRNA 2-thiouridine(34) synthase MnmA [Mycoplasma hominis]	147000000	149000000	117000000	135000000	124000000	118000000	-0.131577	0.375766	0.434509
WP_012855746.1	hypothetical protein [Mycoplasma hominis]	593000000	567000000	581000000	526000000	558000000	505000000	-0.131797	0.06233	0.102635
WP_012855682.1	nucleotide exchange factor GrpE [Mycoplasma hominis]	625000000	608000000	586000000	552000000	555000000	548000000	-0.136314	0.036515	0.0711966
WP_012855551.1	50S ribosomal protein L36 [Mycoplasma hominis]	62100000	44500000	56500000	64100000	37700000	46500000	-0.137238	0.629028	0.68169
WP_012855339.1	23S rRNA (guanosine(2251)-2'-O)-methyltransferase RlmB [Mycoplasma hominis]	219000000	220000000	211000000	187000000	197000000	207000000	-0.137282	0.057221	0.0972628
WP_012855386.1	hypothetical protein [Mycoplasma hominis]	131000000	137000000	121000000	115000000	123000000	115000000	-0.140102	0.10667	0.149274
WP_012855799.1	bifunctional oligoribonuclease/PAP phosphatase NrnA [Mycoplasma hominis]	2060000000	1680000000	1980000000	1860000000	1690000000	1640000000	-0.140281	0.272346	0.327096
WP_012855405.1	50S ribosomal protein L35 [Mycoplasma hominis]	108000000	66400000	114000000	96300000	73800000	90800000	-0.144574	0.618529	0.673445
WP_012855658.1	acetate/propionate family kinase [Mycoplasma hominis]	197000000	209000000	191000000	178000000	188000000	174000000	-0.144772	0.0507982	0.0889924
WP_012855343.1	hypothetical protein [Mycoplasma hominis]	100000000	98900000	95500000	92400000	88800000	84400000	-0.148523	0.0330744	0.0671564
WP_012855544.1	50S ribosomal protein L7/L12 [Mycoplasma hominis]	5600000000	5000000000	5210000000	4850000000	4900000000	4500000000	-0.149875	0.0805999	0.121947
WP_012855564.1	50S ribosomal protein L14 [Mycoplasma hominis]	538000000	549000000	515000000	462000000	524000000	457000000	-0.150803	0.117435	0.160955
WP_012855519.1	hypothetical protein [Mycoplasma hominis]	142000000	176000000	124000000	133000000	137000000	127000000	-0.154907	0.429809	0.489709
WP_012855681.1	endopeptidase La [Mycoplasma hominis]	411000000	428000000	436000000	408000000	372000000	363000000	-0.157672	0.0651335	0.10539
WP_012855364.1	50S ribosomal protein L11 [Mycoplasma hominis]	876000000	891000000	881000000	814000000	805000000	751000000	-0.160016	0.0367921	0.0712672
WP_012855713.1	glutamate--tRNA ligase [Mycoplasma hominis]	194000000	183000000	200000000	167000000	172000000	177000000	-0.1612	0.0346069	0.0683339
WP_012855525.1	hypothetical protein [Mycoplasma hominis]	14100000	15800000	16500000	14000000	14600000	12800000	-0.164494	0.13957	0.18636
WP_012855450.1	hypothetical protein [Mycoplasma hominis]	24700000	29200000	27600000	24200000	26100000	22400000	-0.164845	0.161758	0.208806
WP_012855520.1	hypothetical protein [Mycoplasma hominis]	28400000	26400000	28900000	23800000	25200000	25600000	-0.166052	0.0368571	0.0712672
WP_012855538.1	tyrosine--tRNA ligase [Mycoplasma hominis]	233000000	251000000	240000000	203000000	213000000	229000000	-0.166691	0.052754	0.0917289
WP_012855452.1	peptide ABC transporter permease [Mycoplasma hominis]	16800000	16500000	15700000	15000000	14200000	14400000	-0.168454	0.0139415	0.0398574
WP_012855425.1	hypothetical protein [Mycoplasma hominis]	6190000	6500000	6690000	5280000	6400000	5560000	-0.168809	0.156179	0.203294
WP_020002655.1	HU family DNA-binding protein [Mycoplasma hominis]	811000000	700000000	901000000	688000000	710000000	744000000	-0.171271	0.258131	0.311629
WP_012855763.1	hypothetical protein [Mycoplasma hominis]	55600000	53000000	47600000	51100000	46600000	40800000	-0.173508	0.19919	0.249523
WP_012855728.1	peptidase [Mycoplasma hominis]	691000000	788000000	713000000	658000000	651000000	633000000	-0.174705	0.0969933	0.140806
WP_012855536.1	50S ribosomal protein L19 [Mycoplasma hominis]	665000000	630000000	646000000	569000000	594000000	548000000	-0.18196	0.0118775	0.0361758
WP_012855656.1	ABC transporter ATP-binding protein [Mycoplasma hominis]	47100000	48700000	44100000	38700000	44000000	40300000	-0.185738	0.0541478	0.0938025
WP_012855389.1	30S ribosomal protein S6 [Mycoplasma hominis]	1350000000	1480000000	1380000000	1260000000	1260000000	1170000000	-0.190199	0.0276245	0.0593228
WP_012855394.1	phenylalanine--tRNA ligase subunit alpha [Mycoplasma hominis]	356000000	387000000	297000000	310000000	325000000	276000000	-0.191061	0.245685	0.29971
WP_012855661.1	hypothetical protein [Mycoplasma hominis]	304000000	327000000	280000000	274000000	265000000	259000000	-0.191062	0.0975369	0.141156
WP_012855604.1	ribonuclease HIII [Mycoplasma hominis]	25100000	20600000	26800000	20400000	21300000	21800000	-0.191224	0.243145	0.29739
WP_012855368.1	trigger factor [Mycoplasma hominis]	3310000000	2900000000	3190000000	2680000000	2890000000	2640000000	-0.195279	0.0617068	0.102212
WP_012855285.1	chromosomal replication initiator protein DnaA [Mycoplasma hominis]	49100000	52300000	51700000	47000000	50300000	36400000	-0.195475	0.260106	0.313203
WP_012855493.1	DNA primase [Mycoplasma hominis]	20700000	17500000	20400000	17900000	19800000	13400000	-0.197577	0.328207	0.384283
WP_012855475.1	cobalt ABC transporter ATP-binding protein [Mycoplasma hominis]	81300000	106000000	88400000	86300000	82000000	72100000	-0.197662	0.253543	0.307685
WP_012855549.1	30S ribosomal protein S11 [Mycoplasma hominis]	700000000	799000000	755000000	657000000	678000000	630000000	-0.197958	0.0591914	0.0992201
WP_012855573.1	50S ribosomal protein L4 [Mycoplasma hominis]	1060000000	1200000000	1020000000	969000000	953000000	937000000	-0.198185	0.119954	0.163446
WP_041359590.1	hypothetical protein [Mycoplasma hominis]	98400000	68900000	82400000	73500000	76800000	67300000	-0.198517	0.336597	0.393118
WP_012855570.1	30S ribosomal protein S19 [Mycoplasma hominis]	898000000	756000000	902000000	780000000	724000000	720000000	-0.200731	0.134592	0.181271
WP_012855752.1	adenine-specific DNA methyltransferase [Mycoplasma hominis]	10400000	6860000	10900000	8810000	9130000	6530000	-0.202633	0.468891	0.530347
WP_012855596.1	membrane protein [Mycoplasma hominis]	305000000	287000000	323000000	257000000	274000000	263000000	-0.204633	0.0422691	0.078025
WP_012855372.1	DNA polymerase III subunit gamma/tau [Mycoplasma hominis]	86400000	86500000	76800000	73600000	73600000	69300000	-0.205829	0.0576063	0.0972628
WP_012855673.1	transcription termination/antitermination protein NusG [Mycoplasma hominis]	777000000	830000000	769000000	619000000	787000000	654000000	-0.20589	0.16553	0.212499
WP_012855375.1	dTMP kinase [Mycoplasma hominis]	105000000	116000000	96500000	90000000	94900000	89200000	-0.212054	0.113699	0.156757
WP_012855618.1	hypothetical protein [Mycoplasma hominis]	373000000	394000000	381000000	324000000	338000000	329000000	-0.212166	0.00340415	0.0210701
WP_012855547.1	50S ribosomal protein L17 [Mycoplasma hominis]	913000000	1020000000	955000000	776000000	873000000	842000000	-0.213346	0.0355091	0.0697725
WP_020002664.1	hypothetical protein [Mycoplasma hominis]	154000000	138000000	151000000	131000000	129000000	122000000	-0.213734	0.0338502	0.067411
WP_012855346.1	arginine deiminase [Mycoplasma hominis]	11900000000	14800000000	12300000000	11300000000	10700000000	11600000000	-0.215013	0.178455	0.227214
WP_012855779.1	acetylornithine deacetylase [Mycoplasma hominis]	321000000	358000000	351000000	285000000	314000000	288000000	-0.215638	0.0329683	0.0671564
WP_012855575.1	30S ribosomal protein S10 [Mycoplasma hominis]	904000000	725000000	860000000	695000000	734000000	713000000	-0.216608	0.159932	0.207023
WP_012855722.1	hypothetical protein [Mycoplasma hominis]	182000000	167000000	183000000	152000000	156000000	148000000	-0.222392	0.0247076	0.0558919
WP_041359639.1	hypothetical protein [Mycoplasma hominis]	165000000	179000000	167000000	161000000	137000000	140000000	-0.222392	0.0634775	0.103791
WP_012855465.1	aspartate--tRNA ligase [Mycoplasma hominis]	222000000	245000000	221000000	202000000	196000000	191000000	-0.224141	0.0375038	0.0722181
WP_012855312.1	aminopeptidase C [Mycoplasma hominis]	1310000000	1420000000	1360000000	1200000000	1170000000	1130000000	-0.224746	0.00999851	0.0337631
WP_012855747.1	excinuclease ABC subunit UvrB [Mycoplasma hominis]	75700000	68200000	73700000	64700000	63600000	57900000	-0.224825	0.027405	0.0591238
WP_012855574.1	50S ribosomal protein L3 [Mycoplasma hominis]	1730000000	1950000000	1640000000	1530000000	1560000000	1460000000	-0.22556	0.096731	0.140806
WP_012855775.1	cysteine hydrolase [Mycoplasma hominis]	33200000	36100000	29600000	26000000	29800000	28700000	-0.227019	0.108796	0.15089
WP_012855630.1	magnesium-translocating P-type ATPase [Mycoplasma hominis]	162000000	175000000	169000000	143000000	146000000	143000000	-0.228106	0.0171041	0.0447965
WP_012855454.1	transketolase [Mycoplasma hominis]	91000000	94200000	92200000	80900000	80800000	75000000	-0.228908	0.00930339	0.0325649
WP_012855562.1	50S ribosomal protein L5 [Mycoplasma hominis]	876000000	771000000	850000000	688000000	736000000	702000000	-0.232054	0.0423612	0.078025
WP_012855411.1	hypothetical protein [Mycoplasma hominis]	146000000	138000000	140000000	119000000	116000000	126000000	-0.232065	0.00599379	0.0263501
WP_012855560.1	30S ribosomal protein S8 [Mycoplasma hominis]	658000000	670000000	637000000	569000000	558000000	546000000	-0.232092	0.00189294	0.0169637
WP_012855415.1	GTPase ObgE [Mycoplasma hominis]	96300000	108000000	120000000	96200000	95900000	83600000	-0.23423	0.127817	0.173148
WP_012855600.1	hypothetical protein [Mycoplasma hominis]	46800000	57200000	52700000	49000000	50900000	33200000	-0.235495	0.302921	0.359189
WP_012855756.1	hypothetical protein [Mycoplasma hominis]	8540000	9750000	8710000	7600000	7790000	7520000	-0.236982	0.0633602	0.103791
WP_012855702.1	Lmp related protein [Mycoplasma hominis]	193000000	188000000	179000000	161000000	163000000	151000000	-0.237499	0.00703822	0.0276018
WP_012855571.1	50S ribosomal protein L2 [Mycoplasma hominis]	1450000000	1550000000	1470000000	1280000000	1280000000	1230000000	-0.238077	0.00668614	0.0268598
WP_012855517.1	triosephosphate isomerase [Mycoplasma hominis]	109000000	57500000	119000000	69400000	92300000	80100000	-0.239677	0.532304	0.589201
WP_012855500.1	30S ribosomal protein S9 [Mycoplasma hominis]	946000000	796000000	931000000	702000000	792000000	763000000	-0.244053	0.081181	0.122428
WP_012855793.1	transcription termination factor NusA [Mycoplasma hominis]	281000000	321000000	344000000	269000000	277000000	251000000	-0.24726	0.09868	0.141929
WP_012855322.1	Asp-tRNA(Asn)/Glu-tRNA(Gln) amidotransferase subunit GatB [Mycoplasma hominis]	188000000	209000000	203000000	173000000	173000000	159000000	-0.248679	0.0178816	0.046232
WP_012855365.1	50S ribosomal protein L1 [Mycoplasma hominis]	539000000	534000000	519000000	462000000	426000000	449000000	-0.251841	0.00491539	0.0238601
WP_012855513.1	Cof-type HAD-IIB family hydrolase [Mycoplasma hominis]	582000000	554000000	574000000	496000000	507000000	430000000	-0.254958	0.0492299	0.0865704
WP_012855357.1	30S ribosomal protein S4 [Mycoplasma hominis]	1060000000	920000000	1040000000	930000000	804000000	796000000	-0.255411	0.0568879	0.0971054
WP_012855572.1	50S ribosomal protein L23 [Mycoplasma hominis]	799000000	828000000	859000000	739000000	709000000	630000000	-0.258631	0.0334977	0.0672843
WP_012855772.1	30S ribosomal protein S2 [Mycoplasma hominis]	1890000000	1870000000	1740000000	1500000000	1580000000	1500000000	-0.264084	0.00936607	0.0325649
WP_012855647.1	Lmp related protein [Mycoplasma hominis]	305000000	325000000	287000000	262000000	259000000	242000000	-0.265239	0.0241616	0.0549235
WP_012855714.1	hypothetical protein [Mycoplasma hominis]	208000000	227000000	200000000	179000000	193000000	155000000	-0.268954	0.0640516	0.104364
WP_012855567.1	50S ribosomal protein L16 [Mycoplasma hominis]	366000000	362000000	363000000	308000000	303000000	294000000	-0.269661	0.00239312	0.017987
WP_012855556.1	50S ribosomal protein L15 [Mycoplasma hominis]	791000000	941000000	863000000	735000000	742000000	672000000	-0.272069	0.0556046	0.0952637
WP_012855548.1	DNA-directed RNA polymerase subunit alpha [Mycoplasma hominis]	501000000	515000000	599000000	425000000	422000000	487000000	-0.275775	0.0732888	0.113464
WP_012855788.1	RNA-binding protein S1 [Mycoplasma hominis]	402000000	353000000	440000000	328000000	340000000	319000000	-0.275889	0.103184	0.146597
WP_012855545.1	50S ribosomal protein L10 [Mycoplasma hominis]	1250000000	1280000000	1060000000	1010000000	957000000	996000000	-0.276925	0.0867987	0.128816
WP_012855329.1	elongation factor Tu [Mycoplasma hominis]	13300000000	14000000000	12500000000	12100000000	11400000000	9300000000	-0.279073	0.0906563	0.133689
WP_012855688.1	haloacid dehalogenase [Mycoplasma hominis]	643000000	656000000	548000000	506000000	530000000	484000000	-0.281113	0.0701016	0.109622
WP_012855605.1	Cof-type HAD-IIB family hydrolase [Mycoplasma hominis]	887000000	1020000000	910000000	832000000	813000000	668000000	-0.284394	0.0670287	0.106668
WP_012855320.1	aspartyl/glutamyl-tRNA amidotransferase subunit C [Mycoplasma hominis]	184000000	166000000	186000000	157000000	144000000	139000000	-0.284729	0.0193457	0.0477374
WP_012855657.1	ABC transporter ATP-binding protein [Mycoplasma hominis]	70400000	91700000	85400000	71700000	67100000	64300000	-0.285238	0.132763	0.179326
WP_012855482.1	glucan 1 6-alpha-glucosidase [Mycoplasma hominis]	13600000	11000000	13000000	11200000	8850000	10700000	-0.290146	0.0986746	0.141929
WP_012855449.1	hypothetical protein [Mycoplasma hominis]	55600000	57600000	46400000	45800000	43400000	41200000	-0.291517	0.0913746	0.134324
WP_012855428.1	peptide ABC transporter substrate-binding protein [Mycoplasma hominis]	1310000000	1420000000	1320000000	1120000000	1150000000	1030000000	-0.295456	0.00768164	0.0286371
WP_012855701.1	hypothetical protein [Mycoplasma hominis]	135000000	140000000	135000000	121000000	104000000	109000000	-0.295776	0.0277547	0.0593289
WP_012855697.1	ATP-dependent zinc metalloprotease FtsH [Mycoplasma hominis]	293000000	238000000	301000000	228000000	234000000	212000000	-0.303835	0.105315	0.148717
WP_012855332.1	thymidine kinase [Mycoplasma hominis]	66200000	69000000	70600000	54500000	57000000	54900000	-0.306588	0.00219496	0.017659
WP_012855303.1	F0F1 ATP synthase subunit alpha [Mycoplasma hominis]	354000000	353000000	340000000	285000000	291000000	270000000	-0.307532	0.00145594	0.0148313
WP_012855406.1	50S ribosomal protein L20 [Mycoplasma hominis]	313000000	324000000	261000000	260000000	234000000	231000000	-0.308734	0.0789923	0.119904
WP_012855426.1	DUF1846 domain-containing protein [Mycoplasma hominis]	48100000	48600000	41700000	39600000	37100000	34900000	-0.310507	0.0356349	0.0697725
WP_012855787.1	prolyl aminopeptidase [Mycoplasma hominis]	291000000	336000000	302000000	250000000	259000000	240000000	-0.310713	0.0333029	0.0671825
WP_012855619.1	HAD family phosphatase [Mycoplasma hominis]	356000000	403000000	342000000	308000000	299000000	280000000	-0.311808	0.0438452	0.0798707
WP_012855773.1	elongation factor Ts [Mycoplasma hominis]	1090000000	984000000	1020000000	839000000	843000000	808000000	-0.313327	0.0147579	0.0408629
WP_012855593.1	DUF2714 domain-containing protein [Mycoplasma hominis]	52700000	60000000	57400000	47000000	43900000	45700000	-0.316426	0.0218387	0.0508842
WP_012855594.1	hypothetical protein [Mycoplasma hominis]	14000000	18200000	17000000	12300000	14300000	12900000	-0.316806	0.105696	0.148804
WP_012855431.1	ABC transporter ATP-binding protein [Mycoplasma hominis]	85800000	121000000	102000000	91100000	81600000	74600000	-0.320411	0.170746	0.218592
WP_012855494.1	glycine--tRNA ligase [Mycoplasma hominis]	120000000	139000000	111000000	98200000	104000000	94000000	-0.320954	0.0833687	0.124919
WP_012855499.1	30S ribosomal protein S15 [Mycoplasma hominis]	383000000	401000000	429000000	312000000	345000000	314000000	-0.321036	0.010371	0.0342759
WP_012855410.1	hypothetical protein [Mycoplasma hominis]	139000000	141000000	113000000	112000000	98000000	104000000	-0.323765	0.0826521	0.124245
WP_012855578.1	50S ribosomal protein L31 [Mycoplasma hominis]	389000000	524000000	569000000	381000000	396000000	405000000	-0.326315	0.204028	0.254899
WP_012855785.1	hypothetical protein [Mycoplasma hominis]	86500000	86700000	89700000	68600000	72400000	68100000	-0.330321	0.000656322	0.00969641
WP_012855317.1	segregation/condensation protein A [Mycoplasma hominis]	159000000	156000000	162000000	123000000	135000000	121000000	-0.331791	0.00943403	0.0325649
WP_012855638.1	methionine adenosyltransferase [Mycoplasma hominis]	150000000	189000000	160000000	135000000	138000000	123000000	-0.333539	0.0840245	0.125438
WP_012855401.1	iron-sulfur cluster assembly scaffold protein [Mycoplasma hominis]	77500000	82800000	69300000	62500000	62500000	56900000	-0.335977	0.0382362	0.0729385
WP_012855397.1	metallophosphatase [Mycoplasma hominis]	172000000	175000000	168000000	149000000	135000000	124000000	-0.336003	0.0311263	0.064448
WP_012855563.1	50S ribosomal protein L24 [Mycoplasma hominis]	447000000	410000000	431000000	339000000	353000000	324000000	-0.342232	0.00320845	0.0210583
WP_041359605.1	hypothetical protein [Mycoplasma hominis]	19100000	15700000	21800000	13600000	16000000	14900000	-0.346997	0.137012	0.18347
WP_012855616.1	excinuclease ABC subunit UvrA [Mycoplasma hominis]	40900000	48700000	44900000	32500000	33000000	40100000	-0.348996	0.0448597	0.0807128
WP_012855305.1	F0F1 ATP synthase subunit beta [Mycoplasma hominis]	749000000	755000000	683000000	584000000	564000000	564000000	-0.353271	0.0148194	0.0408629
WP_012855430.1	ABC transporter permease [Mycoplasma hominis]	97700000	111000000	94000000	80500000	80700000	75600000	-0.35422	0.0404327	0.0756692
WP_012855581.1	isoleucine--tRNA ligase [Mycoplasma hominis]	523000000	525000000	449000000	414000000	383000000	373000000	-0.355566	0.0312376	0.064448
WP_012855566.1	50S ribosomal protein L29 [Mycoplasma hominis]	266000000	246000000	221000000	204000000	178000000	190000000	-0.357798	0.0338112	0.067411
WP_012855590.1	hypothetical protein [Mycoplasma hominis]	89200000	88900000	79400000	77700000	63600000	59300000	-0.360251	0.0551105	0.0949962
WP_012855288.1	50S ribosomal protein L28 [Mycoplasma hominis]	184000000	170000000	156000000	140000000	120000000	137000000	-0.361358	0.0234425	0.05355
WP_012855301.1	ATP synthase subunit B [Mycoplasma hominis]	282000000	299000000	289000000	224000000	242000000	211000000	-0.36186	0.00737419	0.0283668
WP_012855446.1	NAD(P)H-dependent glycerol-3-phosphate dehydrogenase [Mycoplasma hominis]	96700000	94200000	86400000	72500000	73900000	69300000	-0.362421	0.0116008	0.0358012
WP_012855412.1	transcription elongation factor GreA [Mycoplasma hominis]	915000000	1030000000	983000000	819000000	761000000	697000000	-0.362781	0.0111398	0.0350302
WP_012855670.1	hypothetical protein [Mycoplasma hominis]	27300000	33000000	29200000	23000000	24000000	22600000	-0.3628	0.0510376	0.0890769
WP_012855629.1	ribose-phosphate pyrophosphokinase [Mycoplasma hominis]	1480000000	1310000000	1250000000	1090000000	1040000000	1010000000	-0.363591	0.0376942	0.072286
WP_012855690.1	proline--tRNA ligase [Mycoplasma hominis]	464000000	485000000	446000000	363000000	386000000	335000000	-0.3639	0.00612627	0.0264273
WP_012855383.1	tryptophan--tRNA ligase [Mycoplasma hominis]	87800000	81600000	87400000	67900000	65300000	65600000	-0.369327	0.0047237	0.0238601
WP_012855414.1	methionine--tRNA ligase [Mycoplasma hominis]	454000000	484000000	434000000	371000000	342000000	348000000	-0.370856	0.00668232	0.0268598
WP_012855782.1	hypothetical protein [Mycoplasma hominis]	32000000	38900000	29500000	26700000	26400000	24500000	-0.371631	0.106464	0.149274
WP_020002537.1	hypothetical protein [Mycoplasma hominis]	244000000	185000000	210000000	168000000	154000000	171000000	-0.374228	0.0937056	0.137317
WP_012855678.1	lysine--tRNA ligase [Mycoplasma hominis]	436000000	395000000	378000000	318000000	307000000	305000000	-0.378512	0.0273404	0.0591238
WP_012855509.1	ABC transporter ATP-binding protein [Mycoplasma hominis]	31000000	34600000	29700000	26100000	23300000	23900000	-0.378663	0.0197802	0.0482596
WP_012855550.1	30S ribosomal protein S13 [Mycoplasma hominis]	305000000	310000000	263000000	251000000	232000000	192000000	-0.379333	0.0429912	0.0788737
WP_012855559.1	50S ribosomal protein L6 [Mycoplasma hominis]	1160000000	1300000000	1170000000	899000000	961000000	925000000	-0.382292	0.014658	0.0408629
WP_012855569.1	50S ribosomal protein L22 [Mycoplasma hominis]	1160000000	1280000000	1170000000	904000000	985000000	878000000	-0.383676	0.0054492	0.0256497
WP_012855588.1	F0F1 ATP synthase subunit beta [Mycoplasma hominis]	221000000	252000000	228000000	185000000	185000000	165000000	-0.389876	0.0110946	0.0350302
WP_012855424.1	elongation factor G [Mycoplasma hominis]	863000000	869000000	753000000	640000000	663000000	593000000	-0.390287	0.0183564	0.0467611
WP_012855627.1	ABC transporter permease [Mycoplasma hominis]	62400000	70100000	62400000	51400000	49000000	48100000	-0.392271	0.0165018	0.0443733
WP_012855568.1	30S ribosomal protein S3 [Mycoplasma hominis]	678000000	700000000	641000000	542000000	510000000	486000000	-0.392585	0.00250362	0.018334
WP_080569062.1	hypothetical protein [Mycoplasma hominis]	5060000	3230000	4680000	2750000	3130000	4000000	-0.392596	0.209037	0.259764
WP_012855387.1	peptide deformylase [Mycoplasma hominis]	619000000	730000000	642000000	518000000	502000000	496000000	-0.393223	0.0384991	0.0729385
WP_012855467.1	ribonuclease R [Mycoplasma hominis]	147000000	68500000	150000000	126000000	45300000	107000000	-0.39323	0.466524	0.528954
WP_012855395.1	phenylalanine--tRNA ligase subunit beta [Mycoplasma hominis]	439000000	465000000	416000000	335000000	358000000	310000000	-0.396216	0.0059568	0.0263501
WP_012855359.1	hypothetical protein [Mycoplasma hominis]	26100000	31200000	29200000	21000000	22600000	22100000	-0.396807	0.0331459	0.0671564
WP_012855707.1	uracil-DNA glycosylase [Mycoplasma hominis]	17100000	18500000	18700000	12200000	14100000	14900000	-0.398308	0.0147766	0.0408629
WP_012855540.1	50S ribosomal protein L27 [Mycoplasma hominis]	426000000	428000000	464000000	351000000	315000000	331000000	-0.402685	0.00297216	0.020368
WP_012855445.1	ribosome biogenesis GTPase Der [Mycoplasma hominis]	212000000	235000000	215000000	175000000	170000000	155000000	-0.404903	0.00500725	0.0240554
WP_012855686.1	DNA polymerase III subunit alpha [Mycoplasma hominis]	73400000	79200000	92900000	67100000	68500000	49700000	-0.40586	0.074593	0.114343
WP_012855800.1	bifunctional oligoribonuclease/PAP phosphatase NrnA [Mycoplasma hominis]	2120000000	2530000000	2360000000	1850000000	1760000000	1680000000	-0.406147	0.026935	0.0586529
WP_012855302.1	ATP synthase F1 subunit delta [Mycoplasma hominis]	121000000	113000000	123000000	99300000	86000000	84000000	-0.40671	0.0105093	0.0344881
WP_012855516.1	DUF4011 domain-containing protein [Mycoplasma hominis]	59500000	78300000	30800000	42300000	61800000	23000000	-0.407641	0.481782	0.543609
WP_012855326.1	phosphoglycerate kinase [Mycoplasma hominis]	2150000000	2360000000	2140000000	1730000000	1690000000	1590000000	-0.408544	0.0057405	0.0260914
WP_012855432.1	peptide ABC transporter ATP-binding protein [Mycoplasma hominis]	285000000	298000000	273000000	230000000	216000000	197000000	-0.412792	0.00509188	0.0242124
WP_012855615.1	prolipoprotein diacylglyceryl transferase [Mycoplasma hominis]	188000000	186000000	189000000	139000000	139000000	144000000	-0.415892	0.000129532	0.0060362
WP_012855599.1	restriction endonuclease subunit S [Mycoplasma hominis]	941000	612000	1030000	397000	558000	981000	-0.415969	0.378646	0.436755
WP_012855535.1	tRNA (guanosine(37)-N1)-methyltransferase TrmD [Mycoplasma hominis]	22700000	24100000	21500000	17000000	17200000	16900000	-0.418562	0.0157141	0.0428233
WP_012855737.1	PolC-type DNA polymerase III [Mycoplasma hominis]	76800000	79900000	69300000	59400000	54200000	54300000	-0.428721	0.0114741	0.0356463
WP_012855398.1	transcription antitermination protein NusB [Mycoplasma hominis]	108000000	104000000	113000000	79700000	79100000	82200000	-0.431407	0.00418241	0.0226628
WP_012855719.1	ABC transporter ATP-binding protein [Mycoplasma hominis]	219000000	234000000	216000000	165000000	166000000	163000000	-0.437495	0.00777955	0.028772
WP_012855463.1	protein-export membrane protein [Mycoplasma hominis]	62400000	64400000	64000000	45100000	50500000	44800000	-0.442518	0.00704853	0.0276018
WP_012855333.1	redox-regulated ATPase YchF [Mycoplasma hominis]	39100000	37500000	39700000	29600000	28100000	27800000	-0.443855	0.000328555	0.00782656
WP_012855460.1	inorganic pyrophosphatase [Mycoplasma hominis]	851000000	731000000	828000000	602000000	565000000	603000000	-0.445284	0.0196476	0.0481884
WP_012855496.1	SGNH/GDSL hydrolase family protein [Mycoplasma hominis]	27100000	29800000	27400000	21600000	20000000	20300000	-0.445593	0.00383359	0.0220549
WP_012855340.1	carbamate kinase [Mycoplasma hominis]	3620000000	3910000000	3280000000	2820000000	2650000000	2450000000	-0.448794	0.016759	0.0443733
WP_012855377.1	16S rRNA (cytidine(1402)-2'-O)-methyltransferase [Mycoplasma hominis]	68400000	63600000	68000000	47000000	60000000	39500000	-0.449099	0.0884978	0.130921
WP_012855352.1	sugar ABC transporter permease [Mycoplasma hominis]	279000000	257000000	259000000	207000000	194000000	181000000	-0.449936	0.0023421	0.017987
WP_012855319.1	RluA family pseudouridine synthase [Mycoplasma hominis]	76700000	67300000	47600000	51400000	45800000	42600000	-0.454733	0.173888	0.222005
WP_012855695.1	aminoacyl-tRNA hydrolase [Mycoplasma hominis]	104000000	108000000	97700000	89400000	61100000	75300000	-0.455826	0.0618537	0.102212
WP_012855741.1	DAK2 domain-containing protein [Mycoplasma hominis]	68400000	95100000	65200000	63600000	53800000	49300000	-0.456202	0.14824	0.195141
WP_012855353.1	carbohydrate ABC transporter permease [Mycoplasma hominis]	414000000	413000000	377000000	286000000	299000000	289000000	-0.46213	0.00725172	0.0281608
WP_012855492.1	RNA polymerase sigma factor [Mycoplasma hominis]	284000000	183000000	288000000	186000000	174000000	188000000	-0.462301	0.180515	0.228587
WP_012855795.1	translation initiation factor IF-2 [Mycoplasma hominis]	268000000	284000000	265000000	206000000	206000000	181000000	-0.462304	0.00276588	0.0192373
WP_012855797.1	tRNA uridine-5-carboxymethylaminomethyl(34) synthesis enzyme MnmG [Mycoplasma hominis]	101000000	112000000	98400000	74400000	80600000	70200000	-0.467562	0.00661511	0.0268598
WP_080569063.1	deoxycytidylate deaminase [Mycoplasma hominis]	70500000	68200000	65400000	53400000	46300000	47800000	-0.468561	0.00311627	0.0210461
WP_012855607.1	deoxyribose-phosphate aldolase [Mycoplasma hominis]	1180000000	1190000000	1080000000	818000000	812000000	853000000	-0.474512	0.00619511	0.0264273
WP_012855546.1	50S ribosomal protein L32 [Mycoplasma hominis]	1180000000	1410000000	1450000000	1080000000	966000000	861000000	-0.474824	0.0260604	0.0575763
WP_012855369.1	preprotein translocase subunit SecA [Mycoplasma hominis]	174000000	187000000	171000000	126000000	134000000	121000000	-0.481635	0.00162781	0.0154808
WP_080569069.1	translation initiation factor IF-3 [Mycoplasma hominis]	318000000	342000000	337000000	241000000	236000000	237000000	-0.481669	0.00448549	0.0234858
WP_012855742.1	phosphate acyltransferase PlsX [Mycoplasma hominis]	38000000	41800000	31700000	27200000	26300000	26300000	-0.482583	0.0682221	0.107818
WP_012855455.1	hypothetical protein [Mycoplasma hominis]	8630000	7080000	7840000	4550000	6930000	5360000	-0.483835	0.0645736	0.104848
WP_012855501.1	50S ribosomal protein L13 [Mycoplasma hominis]	1470000000	1380000000	1190000000	992000000	988000000	905000000	-0.485784	0.0321335	0.0659657
WP_012855543.1	DNA-directed RNA polymerase subunit beta [Mycoplasma hominis]	353000000	422000000	370000000	279000000	286000000	251000000	-0.488707	0.0183633	0.0467611
WP_012855400.1	aminotransferase class V-fold PLP-dependent enzyme [Mycoplasma hominis]	123000000	120000000	53700000	73500000	44600000	93200000	-0.489712	0.356387	0.414156
WP_012855396.1	recombinase RecA [Mycoplasma hominis]	34800000	41800000	40800000	31000000	25200000	27100000	-0.495044	0.0166944	0.0443733
WP_012855382.1	threonine--tRNA ligase [Mycoplasma hominis]	591000000	630000000	543000000	420000000	418000000	412000000	-0.496922	0.0201059	0.0485542
WP_012855498.1	tRNA (cytidine(34)-2'-O)-methyltransferase [Mycoplasma hominis]	79600000	75400000	73100000	55800000	53400000	52000000	-0.500815	0.0015078	0.0149497
WP_012855712.1	hypothetical protein [Mycoplasma hominis]	17900000	19900000	14500000	13400000	13900000	9570000	-0.504364	0.0705942	0.110023
WP_012855429.1	ABC transporter permease [Mycoplasma hominis]	43600000	46800000	46600000	33200000	31200000	32100000	-0.505575	0.00117662	0.0130549
WP_012855597.1	ABC-F family ATPase [Mycoplasma hominis]	88100000	76400000	83700000	60600000	58400000	55800000	-0.505798	0.0101957	0.0339371
WP_012855720.1	ABC transporter permease [Mycoplasma hominis]	52500000	51100000	46200000	34300000	34000000	37100000	-0.507163	0.00629715	0.0264367
WP_012855554.1	adenylate kinase [Mycoplasma hominis]	114000000	117000000	109000000	77300000	79600000	80700000	-0.517	0.00146403	0.0148313
WP_012855351.1	ABC transporter ATP-binding protein [Mycoplasma hominis]	1730000000	1760000000	1620000000	1260000000	1180000000	1130000000	-0.517399	0.000893276	0.0109544
WP_012855744.1	ABC transporter ATP-binding protein [Mycoplasma hominis]	316000000	298000000	301000000	238000000	194000000	204000000	-0.524745	0.0106047	0.034558
WP_012855612.1	RNase J family beta-CASP ribonuclease [Mycoplasma hominis]	443000000	459000000	418000000	306000000	335000000	275000000	-0.527118	0.0045573	0.0235967
WP_012855354.1	hypothetical protein [Mycoplasma hominis]	14300000	15100000	14100000	10600000	9140000	10400000	-0.529336	0.00220811	0.017659
WP_012855485.1	hypothetical protein [Mycoplasma hominis]	16700000	16300000	17500000	10300000	12500000	12100000	-0.533056	0.00637712	0.0265334
WP_012855341.1	ornithine carbamoyltransferase [Mycoplasma hominis]	6440000000	6470000000	5280000000	3960000000	4470000000	4120000000	-0.535458	0.0283914	0.060138
WP_012855472.1	hypothetical protein [Mycoplasma hominis]	4150000	2800000	3160000	2200000	2450000	2320000	-0.536552	0.117845	0.161043
WP_012855583.1	Lmp related protein [Mycoplasma hominis]	460000000	433000000	456000000	322000000	319000000	289000000	-0.536588	0.000624845	0.00969641
WP_012855367.1	hypothetical protein [Mycoplasma hominis]	92200000	80100000	73400000	56600000	55100000	56000000	-0.551015	0.0412094	0.0768143
WP_012855483.1	hypothetical protein [Mycoplasma hominis]	338000000	380000000	337000000	246000000	242000000	232000000	-0.551174	0.0107386	0.0347515
WP_012855639.1	aspartate--ammonia ligase [Mycoplasma hominis]	439000000	481000000	432000000	332000000	296000000	294000000	-0.552256	0.00222428	0.017659
WP_012855724.1	glycosyltransferase family 2 protein [Mycoplasma hominis]	110000000	107000000	105000000	79000000	74000000	65700000	-0.558107	0.0065155	0.0268598
WP_012855363.1	FMN-dependent NADH-azoreductase [Mycoplasma hominis]	418000000	471000000	399000000	283000000	303000000	286000000	-0.562733	0.0171111	0.0447965
WP_012855306.1	hypothetical protein [Mycoplasma hominis]	24900000	29100000	23300000	15200000	19900000	16900000	-0.571957	0.020618	0.0492718
WP_012855442.1	hypothetical protein [Mycoplasma hominis]	135000000	146000000	120000000	90400000	91600000	87600000	-0.572782	0.0259537	0.0575763
WP_012855589.1	F0F1 ATP synthase subunit alpha [Mycoplasma hominis]	178000000	174000000	172000000	115000000	119000000	118000000	-0.573991	3.30185e-05	0.00384666
WP_012855444.1	(d)CMP kinase [Mycoplasma hominis]	147000000	174000000	151000000	108000000	106000000	103000000	-0.574304	0.0228136	0.0526293
WP_012855739.1	serine hydroxymethyltransferase [Mycoplasma hominis]	181000000	168000000	191000000	130000000	118000000	111000000	-0.588976	0.00251797	0.018334
WP_012855311.1	TrkA family potassium uptake protein [Mycoplasma hominis]	121000000	123000000	104000000	76200000	76300000	78600000	-0.59057	0.0216017	0.0505848
WP_012855582.1	leucine--tRNA ligase [Mycoplasma hominis]	171000000	196000000	178000000	123000000	118000000	116000000	-0.610332	0.00957921	0.0325833
WP_012855330.1	Lmp1 protein [Mycoplasma hominis]	1840000000	1770000000	1800000000	1130000000	1250000000	1160000000	-0.611879	0.000484354	0.00902836
WP_012855617.1	hypothetical protein [Mycoplasma hominis]	3120000	1930000	3080000	1850000	1720000	1740000	-0.614543	0.136152	0.182844
WP_012855304.1	ATP synthase F1 subunit gamma [Mycoplasma hominis]	82200000	81000000	59500000	51400000	48100000	45500000	-0.619049	0.0656457	0.105486
WP_012855717.1	GTPase Era [Mycoplasma hominis]	151000000	132000000	145000000	93800000	92600000	91900000	-0.62097	0.01178	0.036115
WP_012855408.1	alanine--tRNA ligase [Mycoplasma hominis]	689000000	710000000	669000000	461000000	461000000	421000000	-0.622777	0.000186824	0.00782656
WP_012855532.1	XRE family transcriptional regulator [Mycoplasma hominis]	20700000	24000000	22700000	12900000	13500000	17300000	-0.625115	0.0121658	0.0365758
WP_012855641.1	oligoendopeptidase F [Mycoplasma hominis]	39000000	40700000	37000000	25500000	26300000	23500000	-0.632083	0.000701262	0.00969641
WP_012855592.1	hypothetical protein [Mycoplasma hominis]	55200000	53500000	51000000	35300000	35000000	32500000	-0.635524	0.00038629	0.00782656
WP_012855481.1	DNA polymerase III subunit delta [Mycoplasma hominis]	10600000	14400000	11300000	8060000	7780000	7400000	-0.643359	0.0614661	0.102212
WP_012855418.1	RluA family pseudouridine synthase [Mycoplasma hominis]	25300000	22600000	23100000	16900000	14500000	13900000	-0.648308	0.00235955	0.017987
WP_012855433.1	rRNA pseudouridine synthase [Mycoplasma hominis]	23300000	26400000	23700000	15500000	15800000	15500000	-0.649272	0.0112006	0.0350302
WP_012855684.1	hypothetical protein [Mycoplasma hominis]	4590000	5800000	4820000	3780000	3400000	2450000	-0.659412	0.0267077	0.058431
WP_012855356.1	hypothetical protein [Mycoplasma hominis]	3930000000	4370000000	4010000000	2510000000	2680000000	2530000000	-0.673158	0.00329179	0.0210701
WP_012855291.1	hypothetical protein [Mycoplasma hominis]	25000000	27700000	18900000	15200000	14900000	14600000	-0.679685	0.074278	0.114236
WP_012855671.1	tRNA (adenosine(37)-N6)-threonylcarbamoyltransferase complex ATPase subunit type 1 TsaE [Mycoplasma hominis]	8400000	11000000	9090000	6070000	5810000	5790000	-0.689154	0.041855	0.0777069
WP_049780790.1	hypothetical protein [Mycoplasma hominis]	5570000	3640000	4760000	3400000	2710000	2550000	-0.689893	0.0688081	0.108173
WP_012855477.1	NAD-dependent DNA ligase LigA [Mycoplasma hominis]	60300000	67100000	59400000	40100000	39000000	36600000	-0.691106	0.00437431	0.0234302
WP_012855316.1	1-acyl-sn-glycerol-3-phosphate acyltransferase [Mycoplasma hominis]	436000000	462000000	395000000	289000000	262000000	247000000	-0.696262	0.00376608	0.0220549
WP_012855626.1	ABC transporter ATP-binding protein [Mycoplasma hominis]	104000000	106000000	113000000	73100000	68900000	57300000	-0.696592	0.0038245	0.0220549
WP_012855757.1	16S rRNA (guanine(966)-N(2))-methyltransferase RsmD [Mycoplasma hominis]	1770000	1480000	1520000	1160000	741000	1030000	-0.702596	0.0192177	0.0477374
WP_012855399.1	TlyA family rRNA (cytidine-2'-O)-methyltransferase [Mycoplasma hominis]	25700000	26500000	23400000	15500000	15900000	14800000	-0.710493	0.00467273	0.0238601
WP_012855628.1	16S rRNA (guanine(527)-N(7))-methyltransferase RsmG [Mycoplasma hominis]	213000000	221000000	220000000	133000000	140000000	125000000	-0.716522	0.00029438	0.00782656
WP_012855539.1	DegV family EDD domain-containing protein [Mycoplasma hominis]	426000000	464000000	393000000	262000000	261000000	257000000	-0.717975	0.0142487	0.0403048
WP_012855668.1	YihA family ribosome biogenesis GTP-binding protein [Mycoplasma hominis]	21700000	20700000	19800000	12000000	14300000	11300000	-0.726182	0.00319931	0.0210583
WP_012855402.1	DNA polymerase IV [Mycoplasma hominis]	31900000	33300000	32800000	19700000	20400000	19100000	-0.727185	2.14893e-05	0.003338
WP_012855542.1	DNA-directed RNA polymerase subunit beta' [Mycoplasma hominis]	274000000	288000000	234000000	163000000	164000000	153000000	-0.729734	0.0189829	0.0477374
WP_012855470.1	deoxyguanosine kinase [Mycoplasma hominis]	364000000	311000000	321000000	234000000	196000000	170000000	-0.731183	0.00619974	0.0264273
WP_012855471.1	hypoxanthine phosphoribosyltransferase [Mycoplasma hominis]	161000000	177000000	153000000	106000000	96200000	93000000	-0.73403	0.00340087	0.0210701
WP_020002555.1	DUF402 domain-containing protein [Mycoplasma hominis]	19000000	21200000	18200000	12400000	12700000	9960000	-0.736142	0.00338462	0.0210701
WP_012855437.1	peptide chain release factor 1 [Mycoplasma hominis]	119000000	127000000	109000000	65700000	74300000	72700000	-0.738999	0.0040692	0.0225743
WP_012855558.1	50S ribosomal protein L18 [Mycoplasma hominis]	532000000	588000000	501000000	390000000	381000000	196000000	-0.745296	0.0591656	0.0992201
WP_012855308.1	hypothetical protein [Mycoplasma hominis]	19700000	25000000	17200000	14600000	8870000	13300000	-0.75141	0.047797	0.0843689
WP_041359585.1	hypothetical protein [Mycoplasma hominis]	78200000	77000000	74700000	45600000	45300000	45300000	-0.75528	0.000981369	0.011433
WP_012855413.1	tRNA1(Val) (adenine(37)-N6)-methyltransferase [Mycoplasma hominis]	47600000	53400000	43600000	28000000	26700000	30200000	-0.768231	0.0121488	0.0365758
WP_012855453.1	alcohol dehydrogenase [Mycoplasma hominis]	18800000	20500000	17800000	11500000	12100000	9820000	-0.772779	0.00176811	0.0164788
WP_012855643.1	ribonuclease J [Mycoplasma hominis]	28700000	27900000	21600000	14800000	15500000	15200000	-0.781302	0.0389438	0.073473
WP_012855553.1	type I methionyl aminopeptidase [Mycoplasma hominis]	108000000	99900000	102000000	63100000	59000000	57800000	-0.784608	0.000288378	0.00782656
WP_012855662.1	RpiB/LacA/LacB family sugar-phosphate isomerase [Mycoplasma hominis]	408000000	400000000	432000000	258000000	219000000	232000000	-0.806483	0.000345612	0.00782656
WP_012855625.1	hypothetical protein [Mycoplasma hominis]	204000000	209000000	173000000	117000000	106000000	112000000	-0.80674	0.0125859	0.0369088
WP_012855642.1	adenine phosphoribosyltransferase [Mycoplasma hominis]	55000000	64400000	54700000	31800000	34200000	32600000	-0.820257	0.0124865	0.0369088
WP_080569061.1	hypothetical protein [Mycoplasma hominis]	15200000	15300000	12700000	8940000	7210000	8260000	-0.823559	0.0062382	0.0264273
WP_012855743.1	ribonuclease III [Mycoplasma hominis]	39400000	37400000	34400000	19800000	20700000	21200000	-0.849814	0.0048249	0.0238601
WP_012855497.1	ribosome biogenesis GTPase YlqF [Mycoplasma hominis]	32200000	34000000	33800000	19400000	18100000	17900000	-0.852042	4.70377e-05	0.00438391
WP_012855518.1	hypothetical protein [Mycoplasma hominis]	5900000	4570000	5460000	3640000	2490000	2690000	-0.852896	0.0111623	0.0350302
WP_012855403.1	nicotinate (nicotinamide) nucleotide adenylyltransferase [Mycoplasma hominis]	201000000	195000000	182000000	111000000	109000000	99800000	-0.8539	0.000567511	0.00969641
WP_012855376.1	DNA polymerase III subunit [Mycoplasma hominis]	7480000	8190000	7600000	3880000	4650000	4310000	-0.857826	0.000372785	0.00782656
WP_012855646.1	hypothetical protein [Mycoplasma hominis]	279000000	181000000	268000000	154000000	120000000	127000000	-0.860336	0.0600669	0.100327
WP_012855694.1	exodeoxyribonuclease V subunit alpha [Mycoplasma hominis]	31300000	30000000	30200000	17500000	16600000	16200000	-0.863213	1.64942e-05	0.003338
WP_012855699.1	tRNA (guanosine(46)-N7)-methyltransferase TrmB [Mycoplasma hominis]	74300000	70000000	72900000	43900000	38500000	36600000	-0.868063	0.000707464	0.00969641
WP_012855514.1	RNA methyltransferase [Mycoplasma hominis]	10800000	12700000	10700000	6120000	6650000	5870000	-0.875594	0.00899657	0.0322493
WP_012855683.1	heat-inducible transcriptional repressor HrcA [Mycoplasma hominis]	17400000	19400000	12300000	9320000	7980000	9400000	-0.878883	0.06558	0.105486
WP_012855440.1	type I DNA topoisomerase [Mycoplasma hominis]	64100000	81500000	57300000	38900000	35700000	35000000	-0.888521	0.0463331	0.0827249
WP_012855721.1	spermidine/putrescine ABC transporter permease [Mycoplasma hominis]	51900000	57000000	48400000	29100000	26300000	28300000	-0.910219	0.00576699	0.0260914
WP_012855469.1	bifunctional 5 10-methylenetetrahydrofolate dehydrogenase/5 10-methenyltetrahydrofolate cyclohydrolase [Mycoplasma hominis]	2480000	3350000	2520000	1840000	1580000	1010000	-0.914469	0.02607	0.0575763
WP_012855417.1	proline dipeptidase [Mycoplasma hominis]	2860000	3100000	2240000	1680000	1240000	1420000	-0.917929	0.0215193	0.0505848
WP_012855488.1	50S ribosomal protein L33 [Mycoplasma hominis]	243000000	176000000	183000000	135000000	81600000	102000000	-0.918017	0.0267076	0.058431
WP_012855655.1	2 3-bisphosphoglycerate-independent phosphoglycerate mutase [Mycoplasma hominis]	242000000	255000000	246000000	145000000	114000000	133000000	-0.922509	0.00205083	0.0173761
WP_012855740.1	hypothetical protein [Mycoplasma hominis]	11200000	13800000	11400000	6360000	6970000	5620000	-0.941741	0.00952174	0.0325833
WP_012855290.1	TatD family deoxyribonuclease [Mycoplasma hominis]	76100000	78100000	65600000	40500000	37700000	36100000	-0.943366	0.00701185	0.0276018
WP_012855689.1	thioredoxin [Mycoplasma hominis]	1050000000	1350000000	1170000000	618000000	621000000	598000000	-0.958572	0.0214147	0.0505848
WP_012855419.1	hypothetical protein [Mycoplasma hominis]	166000000	182000000	169000000	89700000	91500000	84400000	-0.960909	0.000945462	0.0112971
WP_012855591.1	hypothetical protein [Mycoplasma hominis]	14500000	15900000	13700000	7430000	7560000	7640000	-0.962542	0.00754824	0.0283668
WP_012855323.1	hypothetical protein [Mycoplasma hominis]	21700000	23400000	21200000	11700000	11500000	10500000	-0.97626	0.000592282	0.00969641
WP_012855798.1	23S rRNA (pseudouridine(1915)-N(3))-methyltransferase RlmH [Mycoplasma hominis]	2600000	2940000	2370000	1540000	1170000	1280000	-0.987289	0.00447502	0.0234858
WP_012855725.1	RDD family protein [Mycoplasma hominis]	14100000	14800000	13300000	7850000	7440000	5980000	-0.988423	0.000850275	0.0108345
WP_080569060.1	hypothetical protein [Mycoplasma hominis]	24300000	23100000	21500000	10900000	12100000	11600000	-0.993732	0.00161801	0.0154808
WP_012855552.1	translation initiation factor IF-1 [Mycoplasma hominis]	11200000	9960000	11700000	6670000	4660000	5090000	-1.00088	0.0026282	0.0188422
WP_012855289.1	ribosomal RNA small subunit methyltransferase A [Mycoplasma hominis]	50400000	51000000	49200000	24400000	27900000	22100000	-1.01735	0.0022358	0.017659
WP_012855634.1	hypothetical protein [Mycoplasma hominis]	36200000	27600000	30100000	17100000	14000000	15200000	-1.02011	0.0163169	0.0442073
WP_012855765.1	hypothetical protein [Mycoplasma hominis]	1160000	1360000	1180000	485000	786000	522000	-1.04515	0.00750247	0.0283668
WP_012855334.1	hypothetical protein [Mycoplasma hominis]	1700000	1920000	1510000	689000	933000	813000	-1.07504	0.00567254	0.0260914
WP_012855502.1	16S rRNA (uracil(1498)-N(3))-methyltransferase [Mycoplasma hominis]	25500000	24700000	27800000	13600000	12000000	11100000	-1.08769	0.000418181	0.00811968
WP_012855595.1	putative immunoglobulin-blocking virulence protein [Mycoplasma hominis]	46500000	51100000	47000000	22000000	23800000	21400000	-1.10553	0.000627127	0.00969641
WP_041359577.1	hypothetical protein [Mycoplasma hominis]	8310000	7350000	7520000	2890000	4590000	3280000	-1.1072	0.00491243	0.0238601
WP_012855347.1	hypothetical protein [Mycoplasma hominis]	707000	409000	471000	278000	196000	255000	-1.12231	0.0788611	0.119904
WP_012855512.1	tRNA pseudouridine(55) synthase TruB [Mycoplasma hominis]	9130000	8750000	7560000	4580000	3460000	3570000	-1.13173	0.00197142	0.0170127
WP_012855307.1	hypothetical protein [Mycoplasma hominis]	25700000	28800000	19900000	9490000	13000000	10300000	-1.18205	0.0214332	0.0505848
WP_012855378.1	30S ribosomal protein S20 [Mycoplasma hominis]	578000000	481000000	563000000	236000000	238000000	201000000	-1.26481	0.00397829	0.0225743
WP_012855283.1	ribonuclease P protein component [Mycoplasma hominis]	11800000	8100000	10400000	3960000	4180000	4350000	-1.27854	0.0303018	0.0638943
WP_012855580.1	signal peptidase II [Mycoplasma hominis]	49900000	56700000	50600000	22100000	21000000	20600000	-1.30324	0.00353675	0.0211298
WP_012855576.1	hypothetical protein [Mycoplasma hominis]	36800000	40500000	35500000	15100000	14700000	15200000	-1.32577	0.00404713	0.0225743
WP_012855409.1	Holliday junction resolvase RuvX [Mycoplasma hominis]	55500000	69500000	62400000	24300000	25700000	23200000	-1.35621	0.0093492	0.0325649
WP_012855438.1	peptide chain release factor N(5)-glutamine methyltransferase [Mycoplasma hominis]	7040000	7290000	5990000	2570000	2350000	2100000	-1.53336	0.004171	0.0226628
WP_012855523.1	hypothetical protein [Mycoplasma hominis]	163000000	173000000	173000000	54500000	52900000	50400000	-1.68957	0.000225788	0.00782656
WP_012855355.1	hypothetical protein [Mycoplasma hominis]	36900000	46900000	31300000	3980000	11900000	18600000	-1.73906	0.0125934	0.0369088
WP_012855495.1	signal recognition particle protein [Mycoplasma hominis]	154000000	154000000	150000000	44400000	38300000	40900000	-1.88967	2.07519e-06	0.00096704
WP_012855794.1	DUF448 domain-containing protein [Mycoplasma hominis]	15600000	15100000	14100000	5140000	3160000	2530000	-2.04847	0.000860252	0.0108345
WP_012855696.1	tRNA lysidine(34) synthetase TilS [Mycoplasma hominis]	20700000	23700000	20800000	3660000	4360000	3560000	-2.49324	0.00181977	0.0166277
WP_012855645.1	hypothetical protein [Mycoplasma hominis]	185000000	177000000	174000000	32400000	27600000	31400000	-2.55197	6.14044e-05	0.00455432
WP_012855350.1	hypothetical protein [Mycoplasma hominis]	144000000	147000000	128000000	13300000	12600000	11300000	-3.49358	0.00196513	0.0170127
